# Supplementary material for: Characterizing functional pathways of the human olfactory system
Source: eLife. 2019 Jul 24;8:e47177. doi: 10.7554/eLife.47177 (PMC6656430; doi:10.7554/eLife.47177)
Supplement: Figure 1—source data 1. — Atlas and region-of-interest of the human primary olfactory cortex. [file elife-47177-fig1-data1.zip]

Archive with 9 entries (6 files):
- Figure_1_sourcedata/
- Figure_1_sourcedata/Figure_1A_Atlas
- __MACOSX/
- __MACOSX/Figure_1_sourcedata/
- __MACOSX/Figure_1_sourcedata/._Figure_1A_Atlas
- Figure_1_sourcedata/.DS_Store
- __MACOSX/Figure_1_sourcedata/._.DS_Store
- Figure_1_sourcedata/Figure_1B_MNI152_ROI_1mm.nii.gz
- __MACOSX/Figure_1_sourcedata/._Figure_1B_MNI152_ROI_1mm.nii.gz
