# Supplementary material for: Characterizing functional pathways of the human olfactory system
Source: eLife. 2019 Jul 24;8:e47177. doi: 10.7554/eLife.47177 (PMC6656430; doi:10.7554/eLife.47177)
Supplement: Figure 2—source data 1. — Correlation between individual and group-level (leave-one-out) connectivity profiles. [file elife-47177-fig2-data1.zip]

Archive with 9 entries (6 files):
- Figure_2_sourcedata1/
- Figure_2_sourcedata1/.DS_Store
- __MACOSX/
- __MACOSX/Figure_2_sourcedata1/
- __MACOSX/Figure_2_sourcedata1/._.DS_Store
- Figure_2_sourcedata1/Figure_2A_correlation_RightHemisphere.mat
- Figure_2_sourcedata1/Figure_2A_correlation_LeftHemisphere.mat
- Figure_2_sourcedata1/Figure_2A_2mm.nii.gz
- Figure_2_sourcedata1/Figure_2A_1mm.nii.gz
