# Supplementary material for: Characterizing functional pathways of the human olfactory system
Source: eLife. 2019 Jul 24;8:e47177. doi: 10.7554/eLife.47177 (PMC6656430; doi:10.7554/eLife.47177)
Supplement: Figure 2—source data 2. — Manual segmentation and parcellation of the human primary olfactory cortex. [file elife-47177-fig2-data2.zip]

Archive with 4 entries (3 files):
- Figure_2_sourcedata2/
- Figure_2_sourcedata2/Figure_2_Parcellation_2mm.nii.gz
- Figure_2_sourcedata2/Figure_2_MNI152_ROI_ManualSegmentation_2mm.nii.gz
- Figure_2_sourcedata2/Figure_2_Parcellation_1mm.nii.gz
