# Supplementary material for: Characterizing functional pathways of the human olfactory system
Source: eLife. 2019 Jul 24;8:e47177. doi: 10.7554/eLife.47177 (PMC6656430; doi:10.7554/eLife.47177)
Supplement: Figure 2—figure supplement 1—source data 1. — Replication of parcellation results. [file elife-47177-fig2-figsupp1-data1.zip]

Archive with 15 entries (12 files):
- Figure 2-figure supplement 1_sourcedata/
- Figure 2-figure supplement 1_sourcedata/.DS_Store
- __MACOSX/
- __MACOSX/Figure 2-figure supplement 1_sourcedata/
- __MACOSX/Figure 2-figure supplement 1_sourcedata/._.DS_Store
- Figure 2-figure supplement 1_sourcedata/TN_Parcellation_2mm.nii.gz
- Figure 2-figure supplement 1_sourcedata/Parcellation_v2_2mm.nii.gz
- Figure 2-figure supplement 1_sourcedata/TN_Left_Parcellation_2mm.nii.gz
- Figure 2-figure supplement 1_sourcedata/TN_Right_Parcellation_2mm.nii.gz
- Figure 2-figure supplement 1_sourcedata/Manual_Segmentation_v2_1mm.nii.gz
- Figure 2-figure supplement 1_sourcedata/TN_Parcellation_1mm.nii.gz
- Figure 2-figure supplement 1_sourcedata/readme.txt
- __MACOSX/Figure 2-figure supplement 1_sourcedata/._readme.txt
- Figure 2-figure supplement 1_sourcedata/Manual_Segmentation_v2_2mm.nii.gz
- Figure 2-figure supplement 1_sourcedata/Parcellation_v2_1mm.nii.gz
