# Supplementary material for: Characterizing functional pathways of the human olfactory system
Source: eLife. 2019 Jul 24;8:e47177. doi: 10.7554/eLife.47177 (PMC6656430; doi:10.7554/eLife.47177)
Supplement: Figure 2—figure supplement 1—source data 1. — Replication of parcellation results. [file elife-47177-fig2-figsupp1-data1.zip › Figure 2-figure supplement 1_sourcedata/readme.txt]

ROI drawn independently by one of the co-authors 
    Manual_Segmentation_v2_1mm.nii.gz
    Manual_Segmentation_v2_2mm.nii.gz

Parcellation result of the ROI
    Parcellation_v2_1mm.nii.gz
    Parcellation_v2_1mm.nii.gz


Parcellation result of the indepedent dataset (53 subjects)
    TN_Left_Parcellation_2mm.nii.gz
    TN_Right_Parcellation_2mm.nii.gz
