# Supplementary material for: Characterizing functional pathways of the human olfactory system
Source: eLife. 2019 Jul 24;8:e47177. doi: 10.7554/eLife.47177 (PMC6656430; doi:10.7554/eLife.47177)
Supplement: Figure 3—source data 1. — Parcellation result (k = 3 to 6) of left and right hemispheres combined ROI. [file elife-47177-fig3-data1.zip]

Archive with 10 entries (9 files):
- Figure_3_sourcedata/
- Figure_3_sourcedata/Figure_3_K3_MNI152_ROI_1mm.nii.gz
- Figure_3_sourcedata/Figure_3_K5_MNI152_ROI_1mm.nii.gz
- Figure_3_sourcedata/Figure_3_K6_MNI152_ROI_2mm.nii.gz
- Figure_3_sourcedata/Figure_3_K4_MNI152_ROI_2mm.nii.gz
- Figure_3_sourcedata/Figure_3_K3_MNI152_ROI_2mm.nii.gz
- Figure_3_sourcedata/Figure_3_K4_MNI152_ROI_1mm.nii.gz
- Figure_3_sourcedata/Figure_3_MNI152_ROI_ManualSegmentation_2mm_LRMerged.nii.gz
- Figure_3_sourcedata/Figure_3_K5_MNI152_ROI_2mm.nii.gz
- Figure_3_sourcedata/Figure_3_K6_MNI152_ROI_1mm.nii.gz
