# Supplementary material for: Characterizing functional pathways of the human olfactory system
Source: eLife. 2019 Jul 24;8:e47177. doi: 10.7554/eLife.47177 (PMC6656430; doi:10.7554/eLife.47177)
Supplement: Table 1—source data 1. [file elife-47177-table1-data1.xlsx]

## Sheet: All Clusters
	Data are shown in volume (mm3)
Label	Common to all subregions	Aon-specific	Tub-specific	PirF-specific	PirT-specific
Left Insular Cortex	160	248	0	64	384
Right Insular Cortex	224	248	0	160	448
Left Temporal Pole	224	56	0	0	4960
Right Temporal Pole	104	0	0	0	4224
Left Frontal Medial Cortex	688	680	24	0	0
Right Frontal Medial Cortex	304	440	16	0	0
Left Subcallosal Cortex	2088	288	0	0	0
Right Subcallosal Cortex	1544	328	0	0	0
Left Paracingulate Gyrus	896	0	1616	8	0
Right Paracingulate Gyrus	440	72	984	32	0
Left Cingulate Gyrus, anterior division	1464	144	0	1128	0
Right Cingulate Gyrus, anterior division	1296	56	80	1176	32
Left Frontal Orbital Cortex	1096	1360	112	16	896
Right Frontal Orbital Cortex	1496	1640	32	0	152
Left Parahippocampal Gyrus, anterior division	272	24	96	0	896
Left Parahippocampal Gyrus, posterior division	24	24	240	0	160
Right Planum Polare	8	248	0	0	96
Left Caudate	64	120	32	1040	0
Left Putamen	96	0	0	1832	96
Left Hippocampus	896	0	0	128	664
Left Amygdala	856	0	0	0	8
Left Accumbens	32	0	8	0	0
Right Caudate	72	0	32	984	0
Right Putamen	1272	0	0	1544	0
Right Pallidum	48	0	32	272	0
Right Hippocampus	280	0	24	8	784
Right Amygdala	1264	0	0	0	16
Right Accumbens	304	0	0	0	0
Left Frontal Pole	0	1416	1224	0	80
Right Frontal Pole	0	1376	280	0	656
Left Inferior Frontal Gyrus, pars opercularis	0	48	0	0	0
Right Inferior Frontal Gyrus, pars opercularis	0	160	0	8	0
Left Inferior Temporal Gyrus, anterior division	0	328	0	0	176
Right Inferior Temporal Gyrus, anterior division	0	272	0	0	0
Left Inferior Temporal Gyrus, posterior division	0	616	0	0	0
Left Inferior Temporal Gyrus, temporooccipital part	0	8	0	0	0
Right Postcentral Gyrus	0	8	0	8	216
Right Parahippocampal Gyrus, anterior division	0	24	64	48	1096
Left Temporal Fusiform Cortex, anterior division	0	312	0	0	304
Right Temporal Fusiform Cortex, anterior division	0	8	0	0	368
Left Temporal Fusiform Cortex, posterior division	0	368	352	0	48
Left Heschl's Gyrus (includes H1 and H2)	0	80	0	0	112
Left Planum Temporale	0	64	0	56	72
Right Planum Temporale	0	40	0	0	24
Brain-Stem	0	24	592	0	6056
Right Thalamus	0	16	32	768	24
Right Parahippocampal Gyrus, posterior division	0	0	64	0	432
Left Temporal Occipital Fusiform Cortex	0	0	16	0	0
Left Thalamus	0	0	88	616	8
Left Pallidum	0	0	32	232	0
Left Precentral Gyrus	0	0	0	616	40
Right Precentral Gyrus	0	0	0	1000	0
Left Superior Temporal Gyrus, posterior division	0	0	0	8	512
Right Superior Temporal Gyrus, posterior division	0	0	0	32	408
Left Postcentral Gyrus	0	0	0	208	80
Left Supramarginal Gyrus, anterior division	0	0	0	656	0
Right Supramarginal Gyrus, anterior division	0	0	0	136	8
Right Supramarginal Gyrus, posterior division	0	0	0	16	32
Left Juxtapositional Lobule Cortex (formerly Supplementary Motor Cortex)	0	0	0	592	0
Right Juxtapositional Lobule Cortex (formerly Supplementary Motor Cortex)	0	0	0	512	0
Left Frontal Operculum Cortex	0	0	0	40	232
Right Frontal Operculum Cortex	0	0	0	88	104
Left Central Opercular Cortex	0	0	0	96	104
Right Central Opercular Cortex	0	0	0	128	272
Right Heschl's Gyrus (includes H1 and H2)	0	0	0	40	96
Right Superior Frontal Gyrus	0	0	0	0	128
Left Inferior Frontal Gyrus, pars triangularis	0	0	0	0	32
Right Inferior Frontal Gyrus, pars triangularis	0	0	0	0	8
Left Superior Temporal Gyrus, anterior division	0	0	0	0	408
Right Superior Temporal Gyrus, anterior division	0	0	0	0	136
Left Middle Temporal Gyrus, anterior division	0	0	0	0	696
Right Middle Temporal Gyrus, anterior division	0	0	0	0	464
Right Middle Temporal Gyrus, posterior division	0	0	0	0	112
Right Middle Temporal Gyrus, temporooccipital part	0	0	0	0	96
Right Inferior Temporal Gyrus, temporooccipital part	0	0	0	0	72
Left Supramarginal Gyrus, posterior division	0	0	0	0	24
Left Angular Gyrus	0	0	0	0	16
Right Angular Gyrus	0	0	0	0	240
Right Temporal Fusiform Cortex, posterior division	0	0	0	0	520
Right Temporal Occipital Fusiform Cortex	0	0	0	0	344
Left Parietal Operculum Cortex	0	0	0	0	208
Right Parietal Operculum Cortex	0	0	0	0	432
Left Planum Polare	0	0	0	0	384
