# Supplementary material for: Characterizing functional pathways of the human olfactory system
Source: eLife. 2019 Jul 24;8:e47177. doi: 10.7554/eLife.47177 (PMC6656430; doi:10.7554/eLife.47177)
Supplement: Figure 4—source data 1. — Statistical images of the functional connectivity of human primary olfactory cortex subregions. [file elife-47177-fig4-data1.zip]

Archive with 84 entries (65 files):
- Figure_4_sourcedata/
- Figure_4_sourcedata/Figure_4_reg2fs.dat
- Figure_4_sourcedata/unique_pos_LR_PirT_1mm.nii.gz
- Figure_4_sourcedata/unique_pos_LR_Tub_1mm.nii.gz
- Figure_4_sourcedata/.DS_Store
- __MACOSX/
- __MACOSX/Figure_4_sourcedata/
- __MACOSX/Figure_4_sourcedata/._.DS_Store
- Figure_4_sourcedata/plot_results.sh
- __MACOSX/Figure_4_sourcedata/._plot_results.sh
- Figure_4_sourcedata/plot_results.m
- __MACOSX/Figure_4_sourcedata/._plot_results.m
- Figure_4_sourcedata/PirT/
- Figure_4_sourcedata/PirT/pos_OneSampT_tfce_corrp_tstat1.nii.gz
- Figure_4_sourcedata/PirT/.DS_Store
- __MACOSX/Figure_4_sourcedata/PirT/
- __MACOSX/Figure_4_sourcedata/PirT/._.DS_Store
- Figure_4_sourcedata/PirT/neg_OneSampT_tstat1.nii.gz
- Figure_4_sourcedata/PirT/Resol1mm/
- Figure_4_sourcedata/PirT/Resol1mm/.DS_Store
- __MACOSX/Figure_4_sourcedata/PirT/Resol1mm/
- __MACOSX/Figure_4_sourcedata/PirT/Resol1mm/._.DS_Store
- Figure_4_sourcedata/PirT/Resol1mm/lh.pos_OneSampT_tstat1_1mm_threshold_1mm.mgh
- Figure_4_sourcedata/PirT/Resol1mm/pos_OneSampT_tstat1_1mm.nii.gz
- Figure_4_sourcedata/PirT/Resol1mm/rh.pos_OneSampT_tstat1_1mm_threshold_1mm.mgh
- Figure_4_sourcedata/PirT/Resol1mm/pos_OneSampT_tstat1_1mm_threshold.nii.gz
- Figure_4_sourcedata/PirT/neg_OneSampT_tfce_corrp_tstat1.nii.gz
- Figure_4_sourcedata/PirT/pos_OneSampT_tstat1.nii.gz
- Figure_4_sourcedata/PirF/
- Figure_4_sourcedata/PirF/pos_OneSampT_tfce_corrp_tstat1.nii.gz
- Figure_4_sourcedata/PirF/.DS_Store
- __MACOSX/Figure_4_sourcedata/PirF/
- __MACOSX/Figure_4_sourcedata/PirF/._.DS_Store
- Figure_4_sourcedata/PirF/neg_OneSampT_tstat1.nii.gz
- Figure_4_sourcedata/PirF/Resol1mm/
- Figure_4_sourcedata/PirF/Resol1mm/.DS_Store
- __MACOSX/Figure_4_sourcedata/PirF/Resol1mm/
- __MACOSX/Figure_4_sourcedata/PirF/Resol1mm/._.DS_Store
- Figure_4_sourcedata/PirF/Resol1mm/lh.pos_OneSampT_tstat1_1mm_threshold_1mm.mgh
- Figure_4_sourcedata/PirF/Resol1mm/pos_OneSampT_tstat1_1mm.nii.gz
- Figure_4_sourcedata/PirF/Resol1mm/rh.pos_OneSampT_tstat1_1mm_threshold_1mm.mgh
- Figure_4_sourcedata/PirF/Resol1mm/pos_OneSampT_tstat1_1mm_threshold.nii.gz
- Figure_4_sourcedata/PirF/neg_OneSampT_tfce_corrp_tstat1.nii.gz
- Figure_4_sourcedata/PirF/pos_OneSampT_tstat1.nii.gz
- Figure_4_sourcedata/unique_pos_LR_Tub.nii.gz
- Figure_4_sourcedata/unique_pos_LR_PirF_1mm.nii.gz
- Figure_4_sourcedata/unique_pos_LR_PirF.nii.gz
- Figure_4_sourcedata/readme.txt
- __MACOSX/Figure_4_sourcedata/._readme.txt
- Figure_4_sourcedata/Tub/
- Figure_4_sourcedata/Tub/pos_OneSampT_tfce_corrp_tstat1.nii.gz
- Figure_4_sourcedata/Tub/.DS_Store
- __MACOSX/Figure_4_sourcedata/Tub/
- __MACOSX/Figure_4_sourcedata/Tub/._.DS_Store
- Figure_4_sourcedata/Tub/neg_OneSampT_tstat1.nii.gz
- Figure_4_sourcedata/Tub/Resol1mm/
- Figure_4_sourcedata/Tub/Resol1mm/.DS_Store
- __MACOSX/Figure_4_sourcedata/Tub/Resol1mm/
- __MACOSX/Figure_4_sourcedata/Tub/Resol1mm/._.DS_Store
- Figure_4_sourcedata/Tub/Resol1mm/lh.pos_OneSampT_tstat1_1mm_threshold_1mm.mgh
- Figure_4_sourcedata/Tub/Resol1mm/pos_OneSampT_tstat1_1mm.nii.gz
- Figure_4_sourcedata/Tub/Resol1mm/rh.pos_OneSampT_tstat1_1mm_threshold_1mm.mgh
- Figure_4_sourcedata/Tub/Resol1mm/pos_OneSampT_tstat1_1mm_threshold.nii.gz
- Figure_4_sourcedata/Tub/neg_OneSampT_tfce_corrp_tstat1.nii.gz
- Figure_4_sourcedata/Tub/pos_OneSampT_tstat1.nii.gz
- Figure_4_sourcedata/unique_pos_LR_PirT.nii.gz
- Figure_4_sourcedata/unique_pos_LR_Aon.nii.gz
- Figure_4_sourcedata/Aon/
- Figure_4_sourcedata/Aon/pos_OneSampT_tfce_corrp_tstat1.nii.gz
- Figure_4_sourcedata/Aon/.DS_Store
- __MACOSX/Figure_4_sourcedata/Aon/
- __MACOSX/Figure_4_sourcedata/Aon/._.DS_Store
- Figure_4_sourcedata/Aon/neg_OneSampT_tstat1.nii.gz
- Figure_4_sourcedata/Aon/Resol1mm/
- Figure_4_sourcedata/Aon/Resol1mm/.DS_Store
- __MACOSX/Figure_4_sourcedata/Aon/Resol1mm/
- __MACOSX/Figure_4_sourcedata/Aon/Resol1mm/._.DS_Store
- Figure_4_sourcedata/Aon/Resol1mm/lh.pos_OneSampT_tstat1_1mm_threshold_1mm.mgh
- Figure_4_sourcedata/Aon/Resol1mm/pos_OneSampT_tstat1_1mm.nii.gz
- Figure_4_sourcedata/Aon/Resol1mm/rh.pos_OneSampT_tstat1_1mm_threshold_1mm.mgh
- Figure_4_sourcedata/Aon/Resol1mm/pos_OneSampT_tstat1_1mm_threshold.nii.gz
- Figure_4_sourcedata/Aon/neg_OneSampT_tfce_corrp_tstat1.nii.gz
- Figure_4_sourcedata/Aon/pos_OneSampT_tstat1.nii.gz
- Figure_4_sourcedata/unique_pos_LR_Aon_1mm.nii.gz
