# Supplementary material for: Characterizing functional pathways of the human olfactory system
Source: eLife. 2019 Jul 24;8:e47177. doi: 10.7554/eLife.47177 (PMC6656430; doi:10.7554/eLife.47177)
Supplement: Figure 4—source data 1. — Statistical images of the functional connectivity of human primary olfactory cortex subregions. [file elife-47177-fig4-data1.zip › Figure_4_sourcedata/Figure_4_reg2fs.dat]

cvs_avg35_inMNI152
1.000000
1.000000
0.150000
9.999999403953552e-01 -1.196978846564889e-04 -8.537610992789268e-04 6.287981569766998e-02 
8.535792585462332e-04 -1.498697325587273e-03 9.999986290931702e-01 -1.046297550201416e-01 
-1.209777547046542e-04 -9.999983906745911e-01 -1.498595112934709e-03 5.845954641699791e-02 
0 0 0 1
round
