# Supplementary material for: Characterizing functional pathways of the human olfactory system
Source: eLife. 2019 Jul 24;8:e47177. doi: 10.7554/eLife.47177 (PMC6656430; doi:10.7554/eLife.47177)
Supplement: Figure 4—figure supplement 1—source data 1. — Statistical images of lateralization-index analysis. [file elife-47177-fig4-figsupp1-data1.zip]

Archive with 55 entries (44 files):
- Supplementary_Figure_2_sourcedata/
- Supplementary_Figure_2_sourcedata/.DS_Store
- __MACOSX/
- __MACOSX/Supplementary_Figure_2_sourcedata/
- __MACOSX/Supplementary_Figure_2_sourcedata/._.DS_Store
- Supplementary_Figure_2_sourcedata/PirT/
- Supplementary_Figure_2_sourcedata/PirT/pos_s3_OneSampT_tfce_corrp_tstat1.nii.gz
- Supplementary_Figure_2_sourcedata/PirT/.DS_Store
- __MACOSX/Supplementary_Figure_2_sourcedata/PirT/
- __MACOSX/Supplementary_Figure_2_sourcedata/PirT/._.DS_Store
- Supplementary_Figure_2_sourcedata/PirT/neg_s3_OneSampT_tfce_corrp_tstat1.nii.gz
- Supplementary_Figure_2_sourcedata/PirT/neg_s3_OneSampT_tstat1.nii.gz
- Supplementary_Figure_2_sourcedata/PirT/pos_s3_OneSampT_tfce_corrp_tstat1_1mm.nii.gz
- Supplementary_Figure_2_sourcedata/PirT/pos_s3_OneSampT_tstat1.nii.gz
- Supplementary_Figure_2_sourcedata/PirT/pos_s3_OneSampT_tfce_p_tstat1.nii.gz
- Supplementary_Figure_2_sourcedata/PirT/neg_s3_OneSampT_tfce_p_tstat1.nii.gz
- Supplementary_Figure_2_sourcedata/PirT/neg_s3_OneSampT_tfce_corrp_tstat1_1mm.nii.gz
- Supplementary_Figure_2_sourcedata/PirF/
- Supplementary_Figure_2_sourcedata/PirF/pos_s3_OneSampT_tfce_corrp_tstat1.nii.gz
- Supplementary_Figure_2_sourcedata/PirF/.DS_Store
- __MACOSX/Supplementary_Figure_2_sourcedata/PirF/
- __MACOSX/Supplementary_Figure_2_sourcedata/PirF/._.DS_Store
- Supplementary_Figure_2_sourcedata/PirF/neg_s3_OneSampT_tfce_corrp_tstat1.nii.gz
- Supplementary_Figure_2_sourcedata/PirF/neg_s3_OneSampT_tstat1.nii.gz
- Supplementary_Figure_2_sourcedata/PirF/pos_s3_OneSampT_tfce_corrp_tstat1_1mm.nii.gz
- Supplementary_Figure_2_sourcedata/PirF/pos_s3_OneSampT_tstat1.nii.gz
- Supplementary_Figure_2_sourcedata/PirF/pos_s3_OneSampT_tfce_p_tstat1.nii.gz
- Supplementary_Figure_2_sourcedata/PirF/neg_s3_OneSampT_tfce_p_tstat1.nii.gz
- Supplementary_Figure_2_sourcedata/PirF/neg_s3_OneSampT_tfce_corrp_tstat1_1mm.nii.gz
- Supplementary_Figure_2_sourcedata/readme.txt
- __MACOSX/Supplementary_Figure_2_sourcedata/._readme.txt
- Supplementary_Figure_2_sourcedata/Tub/
- Supplementary_Figure_2_sourcedata/Tub/pos_s3_OneSampT_tfce_corrp_tstat1.nii.gz
- Supplementary_Figure_2_sourcedata/Tub/.DS_Store
- __MACOSX/Supplementary_Figure_2_sourcedata/Tub/
- __MACOSX/Supplementary_Figure_2_sourcedata/Tub/._.DS_Store
- Supplementary_Figure_2_sourcedata/Tub/neg_s3_OneSampT_tfce_corrp_tstat1.nii.gz
- Supplementary_Figure_2_sourcedata/Tub/neg_s3_OneSampT_tstat1.nii.gz
- Supplementary_Figure_2_sourcedata/Tub/pos_s3_OneSampT_tfce_corrp_tstat1_1mm.nii.gz
- Supplementary_Figure_2_sourcedata/Tub/pos_s3_OneSampT_tstat1.nii.gz
- Supplementary_Figure_2_sourcedata/Tub/pos_s3_OneSampT_tfce_p_tstat1.nii.gz
- Supplementary_Figure_2_sourcedata/Tub/neg_s3_OneSampT_tfce_p_tstat1.nii.gz
- Supplementary_Figure_2_sourcedata/Tub/neg_s3_OneSampT_tfce_corrp_tstat1_1mm.nii.gz
- Supplementary_Figure_2_sourcedata/Aon/
- Supplementary_Figure_2_sourcedata/Aon/pos_s3_OneSampT_tfce_corrp_tstat1.nii.gz
- Supplementary_Figure_2_sourcedata/Aon/.DS_Store
- __MACOSX/Supplementary_Figure_2_sourcedata/Aon/
- __MACOSX/Supplementary_Figure_2_sourcedata/Aon/._.DS_Store
- Supplementary_Figure_2_sourcedata/Aon/neg_s3_OneSampT_tfce_corrp_tstat1.nii.gz
- Supplementary_Figure_2_sourcedata/Aon/neg_s3_OneSampT_tstat1.nii.gz
- Supplementary_Figure_2_sourcedata/Aon/pos_s3_OneSampT_tfce_corrp_tstat1_1mm.nii.gz
- Supplementary_Figure_2_sourcedata/Aon/pos_s3_OneSampT_tstat1.nii.gz
- Supplementary_Figure_2_sourcedata/Aon/pos_s3_OneSampT_tfce_p_tstat1.nii.gz
- Supplementary_Figure_2_sourcedata/Aon/neg_s3_OneSampT_tfce_p_tstat1.nii.gz
- Supplementary_Figure_2_sourcedata/Aon/neg_s3_OneSampT_tfce_corrp_tstat1_1mm.nii.gz
