# Supplementary material for: Characterizing functional pathways of the human olfactory system
Source: eLife. 2019 Jul 24;8:e47177. doi: 10.7554/eLife.47177 (PMC6656430; doi:10.7554/eLife.47177)
Supplement: Figure 4—figure supplement 1—source data 1. — Statistical images of lateralization-index analysis. [file elife-47177-fig4-figsupp1-data1.zip › Supplementary_Figure_2_sourcedata/readme.txt]

One-sample t test using FSL's randomize

pos_*.nii.gz: Left > Right
neg_*.nii.gz: Left < Right
