# Supplementary material for: Characterizing functional pathways of the human olfactory system
Source: eLife. 2019 Jul 24;8:e47177. doi: 10.7554/eLife.47177 (PMC6656430; doi:10.7554/eLife.47177)
Supplement: Figure 5—source data 1. — Functional connectivity patterns common to all human primary olfactory cortex subregions. [file elife-47177-fig5-data1.zip]

Archive with 5 entries (4 files):
- Figure_5_sourcedata/
- Figure_5_sourcedata/lh.Figure_5_pos_Common2AllROIs_1mm.mgh
- Figure_5_sourcedata/Figure_5_pos_Common2AllROIs.nii.gz
- Figure_5_sourcedata/Figure_5_pos_Common2AllROIs_1mm.nii.gz
- Figure_5_sourcedata/rh.Figure_5_pos_Common2AllROIs_1mm.mgh
