# Supplementary material for: Characterizing functional pathways of the human olfactory system
Source: eLife. 2019 Jul 24;8:e47177. doi: 10.7554/eLife.47177 (PMC6656430; doi:10.7554/eLife.47177)
Supplement: Figure 6—source data 1. — Source files for constructing the schematic illustrative model. [file elife-47177-fig6-data1.zip]

Archive with 8 entries (5 files):
- Figure_6_sourcedata/
- Figure_6_sourcedata/.DS_Store
- __MACOSX/
- __MACOSX/Figure_6_sourcedata/
- __MACOSX/Figure_6_sourcedata/._.DS_Store
- Figure_6_sourcedata/Figure_2_Parcellation_2mm.nii.gz
- Figure_6_sourcedata/Figure_6_fsl_brain_surface.mat
- Figure_6_sourcedata/Figure_2_Parcellation_1mm.nii.gz
